# Supplementary material for: Bis(3-hydroxy­pyridinium) fumarate
Source: Acta Crystallogr Sect E Struct Rep Online. 2009 Jun 24;65(Pt 7):o1679. doi: 10.1107/S1600536809023800 (PMC2969193; doi:10.1107/S1600536809023800)
Supplement: Supplementary file 1 [file e-65-o1679-sup1.cif]

##############################################################################
###                                                                        ###
###        Electronic paper (Acta Crystallographica Section E)             ###
###                                                                        ###
##############################################################################
#                                                                            #
# This CIF contains the data in a paper accepted for publication in Acta     #
# Crystallographica Section E. It conforms to the requirements of Notes      #
# for Authors for Section E, and has been peer reviewed under the auspices   #
# of the IUCr Commission on Journals.                                        #
#                                                                            #
# Full details of the Crystallographic Information File format               #
# are given in the paper "The Crystallographic Information File (CIF):       #
# a New Standard Archive File for Crystallography" by S. R. Hall, F. H.      #
# Allen and I. D. Brown [Acta Cryst. (1991), A47, 655-685].                  #
#                                                                            #
# The current version of the core CIF dictionary is obtainable from          #
# ftp://ftp.iucr.org/pub/cif_core.dic. The current version number is 2.4.    #
#                                                                            #
# Software is freely available for graphical display of the structure(s) in  #
# this CIF.  For information consult the CIF home page http://www.iucr.org/  #
# cif/home.html                                                              #
#                                                                            #
# This file may be used for bona fide research purposes within the           #
# scientific community so long as proper attribution is given to the journal # 
# article from which it was obtained.                                        #
#                                                                            #
##############################################################################
                                             
data_I
_audit_creation_method     SHELXL-97
_chemical_name_systematic
;
Bis(3-hydroxypyridinium) fumarate
;
_chemical_name_common     ?
_chemical_formula_moiety     '2(C5 H6 N O +), C4 H2 O4 2-'
_chemical_formula_sum     'C14 H14 N2 O6'
_chemical_formula_iupac     '2C5 H6 N O +, C4 H2 O4 2-'
_chemical_formula_weight     306.27
_chemical_melting_point     ?
_symmetry_cell_setting     monoclinic
_symmetry_space_group_name_H-M     'P 21/n'
_symmetry_space_group_name_Hall     '-P 2yn'
loop_
    _symmetry_equiv_pos_as_xyz
    'x, y, z'
    '-x+1/2, y+1/2, -z+1/2'
    '-x, -y, -z'
    'x-1/2, -y-1/2, z-1/2'
_cell_length_a     3.8037(5)
_cell_length_b     10.4798(13)
_cell_length_c     17.423(2)
_cell_angle_alpha     90.00
_cell_angle_beta     90.360(5)
_cell_angle_gamma     90.00
_cell_volume     694.52(15)
_cell_formula_units_Z     2
_cell_measurement_reflns_used     2322
_cell_measurement_theta_min     2.4
_cell_measurement_theta_max     24.6
_cell_measurement_temperature     294(2)
_exptl_crystal_description     prism
_exptl_crystal_colour     colorless
_exptl_crystal_size_max     0.32
_exptl_crystal_size_mid     0.28
_exptl_crystal_size_min     0.24
_exptl_crystal_density_diffrn     1.465
_exptl_crystal_density_meas     ?
_exptl_crystal_density_method     'not measured'
_exptl_crystal_F_000     320
_exptl_absorpt_coefficient_mu     0.116
_exptl_absorpt_correction_type     none
_exptl_absorpt_process_details     ?
_exptl_absorpt_correction_T_min     ?
_exptl_absorpt_correction_T_max     ?
_exptl_special_details
;
;
_diffrn_ambient_temperature     294(2)
_diffrn_radiation_type     MoK\a
_diffrn_radiation_wavelength     0.71073
_diffrn_radiation_source     'fine-focus sealed tube'
_diffrn_radiation_monochromator     graphite
_diffrn_measurement_device_type     'Rigaku R-AXIS RAPID IP'
_diffrn_measurement_method     \w
_diffrn_detector_area_resol_mean     ?
_diffrn_reflns_number     7561
_diffrn_reflns_av_R_equivalents     0.0244
_diffrn_reflns_av_sigmaI/netI     0.0180
_diffrn_reflns_theta_min     2.27
_diffrn_reflns_theta_max     25.99
_diffrn_reflns_theta_full     25.99
_diffrn_measured_fraction_theta_max     0.997
_diffrn_measured_fraction_theta_full     0.997
_diffrn_reflns_limit_h_min     -4
_diffrn_reflns_limit_h_max     4
_diffrn_reflns_limit_k_min     -12
_diffrn_reflns_limit_k_max     12
_diffrn_reflns_limit_l_min     -20
_diffrn_reflns_limit_l_max     21
_diffrn_standards_number     0
_diffrn_standards_interval_count     0
_diffrn_standards_interval_time     0
_diffrn_standards_decay_%     ?
_refine_special_details
;
Refinement of <i>F</i>^2^ against ALL reflections. The weighted <i>R</i>-factor
<i>wR</i> and goodness of fit <i>S</i> are based on <i>F</i>^2^, conventional
<i>R</i>-factors <i>R</i> are based on <i>F</i>, with <i>F</i> set to zero for
negative <i>F</i>^2^. The threshold expression of <i>F</i>^2^ >
\s(<i>F</i>^2^) is used only for calculating <i>R</i>-factors(gt) <i>etc</i>.
and is not relevant to the choice of reflections for refinement.
<i>R</i>-factors based on <i>F</i>^2^ are statistically about twice as large
as those based on <i>F</i>, and <i>R</i>- factors based on ALL data will be
even larger.
;
_reflns_number_total     1359
_reflns_number_gt     1237
_reflns_threshold_expression     I>2\s(I)
_refine_ls_structure_factor_coef     Fsqd
_refine_ls_matrix_type     full
_refine_ls_R_factor_all     0.0399
_refine_ls_R_factor_gt     0.0368
_refine_ls_wR_factor_gt     0.0966
_refine_ls_wR_factor_ref     0.0996
_refine_ls_goodness_of_fit_ref     1.069
_refine_ls_restrained_S_all     1.074
_refine_ls_number_reflns     1359
_refine_ls_number_parameters     107
_refine_ls_number_restraints     2
_refine_ls_hydrogen_treatment     mixed
_refine_ls_weighting_scheme     calc
_refine_ls_weighting_details
         'calc w=1/[\s^2^(Fo^2^)+(0.0527P)^2^+0.1474P] where P=(Fo^2^+2Fc^2^)/3'
_atom_sites_solution_hydrogens     geom
_atom_sites_solution_primary     direct
_atom_sites_solution_secondary     difmap
_refine_ls_shift/su_max     0.001
_refine_ls_shift/su_mean     0.000
_refine_diff_density_max     0.254
_refine_diff_density_min     -0.140
_refine_ls_extinction_method     'SHELXL97 (Sheldrick, 2008)'
_refine_ls_extinction_coef     0.116(10)
_refine_ls_extinction_expression
                                  'Fc^*^=kFc[1+0.001xFc^2^\l^3^/sin(2\q)]^-1/4^'
loop_
    _atom_type_symbol
    _atom_type_description
    _atom_type_scat_dispersion_real
    _atom_type_scat_dispersion_imag
    _atom_type_scat_source
    'C' 'C' 0.0033 0.0016
                         'International Tables Vol C Tables 4.2.6.8 and 6.1.1.4'
    'H' 'H' 0.0000 0.0000
                         'International Tables Vol C Tables 4.2.6.8 and 6.1.1.4'
    'N' 'N' 0.0061 0.0033
                         'International Tables Vol C Tables 4.2.6.8 and 6.1.1.4'
    'O' 'O' 0.0106 0.0060
                         'International Tables Vol C Tables 4.2.6.8 and 6.1.1.4'
_computing_data_collection     'PROCESS-AUTO (Rigaku, 1998)'
_computing_cell_refinement     'PROCESS-AUTO (Rigaku, 1998)'
_computing_data_reduction     'CrystalStructure (Rigaku/MSC, 2002)'
_computing_structure_solution     'SIR92 (Altomare <i>et al.</i>,  1993)'
_computing_structure_refinement     'SHELXL97 (Sheldrick, 2008)'
_computing_molecular_graphics     'ORTEP-3 for Windows (Farrugia, 1997)'
_computing_publication_material     'WinGX (Farrugia, 1999)'
loop_
    _atom_site_type_symbol
    _atom_site_label
    _atom_site_fract_x
    _atom_site_fract_y
    _atom_site_fract_z
    _atom_site_U_iso_or_equiv
    _atom_site_adp_type
    _atom_site_calc_flag
    _atom_site_refinement_flags
    _atom_site_occupancy
    _atom_site_disorder_assembly
    _atom_site_disorder_group
    N N1 0.0136(3) 0.56088(11) 0.76518(6) 0.0373(3) Uani d D 1 . .
    O O1 0.2604(3) 0.49000(9) 0.63451(5) 0.0489(3) Uani d . 1 . .
    O O2 0.4289(3) 0.69067(9) 0.62330(5) 0.0568(4) Uani d . 1 . .
    O O3 -0.2084(3) 0.39098(10) 0.93748(6) 0.0559(3) Uani d D 1 . .
    C C1 0.3982(3) 0.58033(12) 0.59760(7) 0.0368(3) Uani d . 1 . .
    C C2 0.5267(3) 0.55371(13) 0.51822(7) 0.0375(3) Uani d . 1 . .
    H H2 0.6522 0.6174 0.4933 0.045 Uiso calc R 1 . .
    C C3 -0.0215(3) 0.46506(12) 0.81483(7) 0.0357(3) Uani d . 1 . .
    H H3 0.0526 0.3836 0.8012 0.043 Uiso calc R 1 . .
    C C4 -0.1676(3) 0.48541(12) 0.88672(7) 0.0366(3) Uani d . 1 . .
    C C5 -0.2754(3) 0.60885(13) 0.90499(7) 0.0410(3) Uani d . 1 . .
    H H5 -0.3763 0.6256 0.9524 0.049 Uiso calc R 1 . .
    C C6 -0.2323(4) 0.70583(13) 0.85271(8) 0.0431(3) Uani d . 1 . .
    H H6 -0.3019 0.7885 0.8647 0.052 Uiso calc R 1 . .
    C C7 -0.0849(4) 0.67954(13) 0.78221(8) 0.0418(3) Uani d . 1 . .
    H H7 -0.0543 0.7447 0.7466 0.050 Uiso calc R 1 . .
    H H1 0.103(4) 0.5407(17) 0.7195(6) 0.063 Uiso d D 1 . .
    H H3A -0.127(5) 0.3217(12) 0.9213(10) 0.063 Uiso d D 1 . .
loop_
    _atom_site_aniso_label
    _atom_site_aniso_U_11
    _atom_site_aniso_U_22
    _atom_site_aniso_U_33
    _atom_site_aniso_U_12
    _atom_site_aniso_U_13
    _atom_site_aniso_U_23
    N1 0.0428(6) 0.0421(6) 0.0271(5) -0.0016(5) 0.0072(4) 0.0009(4)
    O1 0.0743(7) 0.0392(6) 0.0333(5) -0.0081(4) 0.0207(5) -0.0027(4)
    O2 0.0928(9) 0.0383(6) 0.0397(6) -0.0108(5) 0.0225(5) -0.0095(4)
    O3 0.0852(8) 0.0450(6) 0.0378(6) 0.0079(5) 0.0253(5) 0.0091(4)
    C1 0.0467(7) 0.0355(7) 0.0283(6) -0.0003(5) 0.0071(5) -0.0027(5)
    C2 0.0468(7) 0.0369(7) 0.0290(6) -0.0030(5) 0.0103(5) 0.0003(5)
    C3 0.0420(7) 0.0342(6) 0.0310(6) 0.0005(5) 0.0076(5) -0.0018(5)
    C4 0.0407(7) 0.0406(7) 0.0285(6) -0.0012(5) 0.0072(5) 0.0016(5)
    C5 0.0441(7) 0.0472(8) 0.0318(6) 0.0042(6) 0.0087(5) -0.0056(6)
    C6 0.0481(7) 0.0363(7) 0.0450(7) 0.0055(5) 0.0039(6) -0.0043(5)
    C7 0.0482(8) 0.0386(7) 0.0387(7) -0.0001(5) 0.0044(5) 0.0067(5)
_geom_special_details
;
All e.s.d.'s (except the e.s.d. in the dihedral angle between two l.s. planes)
are estimated using the full covariance matrix. The cell e.s.d.'s are taken
into account individually in the estimation of e.s.d.'s in distances, angles
and torsion angles; correlations between e.s.d.'s in cell parameters are only
used when they are defined by crystal symmetry. An approximate (isotropic)
treatment of cell e.s.d.'s is used for estimating e.s.d.'s involving l.s.
planes.
;
loop_
    _geom_bond_atom_site_label_1
    _geom_bond_atom_site_label_2
    _geom_bond_site_symmetry_2
    _geom_bond_distance
    _geom_bond_publ_flag
    N1 C7 . 1.3327(17) ?
    N1 C3 . 1.3327(16) ?
    N1 H1 . 0.893(12) ?
    O1 C1 . 1.2603(15) ?
    O2 C1 . 1.2452(15) ?
    O3 C4 . 1.3369(15) ?
    O3 H3A . 0.839(14) ?
    C1 C2 . 1.4962(16) ?
    C2 C2 3_666 1.308(3) ?
    C2 H2 . 0.9300 ?
    C3 C4 . 1.3898(17) ?
    C3 H3 . 0.9300 ?
    C4 C5 . 1.3945(18) ?
    C5 C6 . 1.3752(19) ?
    C5 H5 . 0.9300 ?
    C6 C7 . 1.3813(19) ?
    C6 H6 . 0.9300 ?
    C7 H7 . 0.9300 ?
loop_
    _geom_angle_atom_site_label_1
    _geom_angle_atom_site_label_2
    _geom_angle_atom_site_label_3
    _geom_angle_site_symmetry_1
    _geom_angle_site_symmetry_3
    _geom_angle
    _geom_angle_publ_flag
    C7 N1 C3 . . 121.94(11) ?
    C7 N1 H1 . . 121.9(12) ?
    C3 N1 H1 . . 116.2(12) ?
    C4 O3 H3A . . 111.9(13) ?
    O2 C1 O1 . . 123.54(11) ?
    O2 C1 C2 . . 118.36(11) ?
    O1 C1 C2 . . 118.10(11) ?
    C2 C2 C1 3_666 . 123.96(15) ?
    C2 C2 H2 3_666 . 118.0 ?
    C1 C2 H2 . . 118.0 ?
    N1 C3 C4 . . 120.77(12) ?
    N1 C3 H3 . . 119.6 ?
    C4 C3 H3 . . 119.6 ?
    O3 C4 C3 . . 122.09(12) ?
    O3 C4 C5 . . 120.01(11) ?
    C3 C4 C5 . . 117.90(11) ?
    C6 C5 C4 . . 119.86(11) ?
    C6 C5 H5 . . 120.1 ?
    C4 C5 H5 . . 120.1 ?
    C5 C6 C7 . . 119.49(12) ?
    C5 C6 H6 . . 120.3 ?
    C7 C6 H6 . . 120.3 ?
    N1 C7 C6 . . 120.03(12) ?
    N1 C7 H7 . . 120.0 ?
    C6 C7 H7 . . 120.0 ?
loop_
    _geom_hbond_atom_site_label_D
    _geom_hbond_atom_site_label_H
    _geom_hbond_atom_site_label_A
    _geom_hbond_site_symmetry_A
    _geom_hbond_distance_DH
    _geom_hbond_distance_HA
    _geom_hbond_distance_DA
    _geom_hbond_angle_DHA
    _geom_hbond_publ_flag
    N1 H1 O1 . 0.893(12) 1.687(12) 2.5774(14) 175.2(18) y
    O3 H3A O2 2_546 0.839(14) 1.751(15) 2.5831(15) 171.5(16) y
data_global
_journal_date_recd_electronic     2009-06-06
_journal_date_accepted     2009-06-21
_journal_name_full     'Acta Crystallographica, Section E'
_journal_year     2009
_journal_volume     65
_journal_issue      7
_journal_page_first     o1679
_journal_page_last     o1679
_journal_paper_category     QO
_journal_coeditor_code     NG2594
_publ_contact_author_name     'Prof. Duan-Jun Xu'
_publ_contact_author_address
;
Department of Chemistry
Zhejiang University
Hangzhou, 310027
P.R.China
;
_publ_contact_author_email     xudj@mail.hz.zj.cn
_publ_section_title
;
Bis(3-hydroxypyridinium) fumarate
;
loop_
    _publ_author_name
    _publ_author_address
    'Lan Shen'
;
Department of Obstetrics & Gynecology
Hangzhou Red Cross Hospital
Hangzhou 310003
People's Republic of China
;
    'Jun-Hua Li'
;
Department of Chemistry
Zhejiang University
People's Republic of China
;
    'Jing-Jing Nie'
;
Department of Chemistry
Zhejiang University
People's Republic of China
;
    'Duan-Jun Xu'
;
Department of Chemistry
Zhejiang University
People's Republic of China
;
