# Supplementary material for: Bis(3-hydroxy­pyridinium) fumarate
Source: Acta Crystallogr Sect E Struct Rep Online. 2009 Jun 24;65(Pt 7):o1679. doi: 10.1107/S1600536809023800 (PMC2969193; doi:10.1107/S1600536809023800)
Supplement: Supplementary file 2 [file e-65-o1679-Isup2.hkl]

#
# h,k,l, Fc-squared, Fo-squared, sigma(Fo-squared) and status flag
#
data_I
_shelx_title ' P in P2(1)/n'
_shelx_refln_list_code          4
_shelx_F_calc_maximum      129.97
_exptl_crystal_F_000       320.00
_reflns_d_resolution_high  0.8110
 
loop_
 _symmetry_equiv_pos_as_xyz
 'x, y, z'
 '-x+1/2, y+1/2, -z+1/2'
 '-x, -y, -z'
 'x-1/2, -y-1/2, z-1/2'
 
_cell_length_a     3.8037
_cell_length_b    10.4798
_cell_length_c    17.4234
_cell_angle_alpha  90.000
_cell_angle_beta   90.360
_cell_angle_gamma  90.000
 
_shelx_F_squared_multiplier     1.000
 
loop_
 _refln_index_h
 _refln_index_k
 _refln_index_l
 _refln_F_squared_calc
 _refln_F_squared_meas
 _refln_F_squared_sigma
 _refln_observed_status
   2   0   0        0.82        0.83      0.18 o
   1   1   0      365.74      329.12      3.56 o
   2   1   0       98.02      112.67      1.37 o
   3   1   0        4.23        2.05      0.39 o
   4   1   0       13.26       10.72      1.73 o
   0   2   0     4146.90     3335.22     78.85 o
   1   2   0       20.02       17.21      0.33 o
   2   2   0       10.70       10.33      0.28 o
   3   2   0       37.45       38.27      0.66 o
   4   2   0       18.31       17.52      0.76 o
   1   3   0      293.80      306.79      3.09 o
   2   3   0      209.02      200.20      1.93 o
   3   3   0        3.64        3.17      0.39 o
   4   3   0        1.81        2.04      0.30 o
   0   4   0      113.26      129.75      2.13 o
   1   4   0      184.42      197.11      1.85 o
   2   4   0        3.70        5.04      0.21 o
   3   4   0        7.38        8.36      0.49 o
   4   4   0        2.26        2.09      0.31 o
   1   5   0       25.31       30.56      0.50 o
   2   5   0       42.50       46.61      0.74 o
   3   5   0       22.98       20.75      0.80 o
   4   5   0        9.76        8.56      0.65 o
   0   6   0       40.37       46.99      0.88 o
   1   6   0       21.35       15.93      0.51 o
   2   6   0       27.97       28.80      0.87 o
   3   6   0       27.14       26.11      0.88 o
   4   6   0        1.23        0.60      0.38 o
   1   7   0       39.68       37.92      0.69 o
   2   7   0        6.84        6.50      0.47 o
   3   7   0        6.84        8.68      0.85 o
   0   8   0      120.03      122.72      1.83 o
   1   8   0        3.47        2.35      0.23 o
   2   8   0      395.79      386.53      4.81 o
   3   8   0       13.12       13.06      0.78 o
   1   9   0        0.18        0.07      0.18 o
   2   9   0      106.38      113.70      2.36 o
   3   9   0        7.03        6.62      0.89 o
   0  10   0      178.41      174.87      2.85 o
   1  10   0        3.88        4.14      0.49 o
   2  10   0      177.45      175.43      2.88 o
   1  11   0        6.29        8.30      0.57 o
   2  11   0       10.98       11.32      0.73 o
   0  12   0        4.29        6.79      0.77 o
   1  12   0        0.06        0.00      0.24 o
  -3   0   1       22.02       19.82      0.74 o
  -1   0   1     8145.50     8604.58    271.68 o
   1   0   1     2130.05     2076.48    214.62 o
   3   0   1        9.17        9.25      0.91 o
  -4   1   1        0.46        0.35      0.24 o
  -3   1   1        0.02        0.54      0.25 o
  -2   1   1        0.04        0.04      0.07 o
  -1   1   1      275.89      300.92      3.36 o
   0   1   1       28.27       20.25      0.26 o
   1   1   1      138.54      136.29      1.44 o
   2   1   1      860.82      894.84      7.30 o
   3   1   1        8.80        8.68      0.29 o
   4   1   1        0.51        0.52      0.33 o
  -4   2   1        0.47        1.18      0.55 o
  -3   2   1       15.69       17.89      0.89 o
  -2   2   1      551.71      551.66      5.01 o
  -1   2   1       11.24       11.42      0.34 o
   0   2   1     2418.75     2190.97     99.99 o
   1   2   1     1431.97     1430.42     15.43 o
   2   2   1       23.95       24.19      0.46 o
   3   2   1        9.92        9.93      0.60 o
   4   2   1        5.31        6.42      0.47 o
  -4   3   1       49.34       47.25      1.16 o
  -3   3   1       16.07       14.51      0.41 o
  -2   3   1       73.51       78.00      1.01 o
  -1   3   1      149.63      158.23      1.92 o
   0   3   1      442.12      400.38      7.26 o
   1   3   1      349.17      350.01      3.83 o
   2   3   1      436.53      441.86      3.57 o
   3   3   1       43.38       46.25      0.92 o
   4   3   1        0.22        0.28      0.23 o
  -4   4   1        3.26        4.17      0.47 o
  -3   4   1       19.02       19.24      0.66 o
  -2   4   1       70.49       84.54      0.99 o
  -1   4   1       65.46       59.58      1.24 o
   0   4   1      614.46      654.88      6.34 o
   1   4   1      249.95      272.04      2.79 o
   2   4   1        1.40        0.77      0.12 o
   3   4   1       36.15       36.88      0.93 o
   4   4   1        5.23        4.73      0.44 o
  -4   5   1        9.54        8.47      0.59 o
  -3   5   1        8.22        6.87      0.47 o
  -2   5   1      404.41      426.36      3.78 o
  -1   5   1       14.30       14.73      0.33 o
   0   5   1      401.07      428.36      3.70 o
   1   5   1        4.07        6.21      0.24 o
   2   5   1        2.95        4.01      0.25 o
   3   5   1        0.07        0.00      0.25 o
   4   5   1        5.91        6.82      0.56 o
  -4   6   1        1.49        0.81      0.38 o
  -3   6   1       26.42       26.77      0.96 o
  -2   6   1        7.98        9.04      0.35 o
  -1   6   1       17.61       12.76      0.32 o
   0   6   1      198.44      212.68      1.84 o
   1   6   1        7.07        6.81      0.27 o
   2   6   1       13.82       13.56      0.49 o
   3   6   1       69.61       70.18      1.76 o
   4   6   1        0.70        1.14      0.42 o
  -3   7   1        6.82        7.68      0.56 o
  -2   7   1       30.15       29.60      0.85 o
  -1   7   1        0.75        1.25      0.12 o
   0   7   1       71.47       74.73      0.88 o
   1   7   1        0.75        0.18      0.11 o
   2   7   1       85.11       84.09      1.57 o
   3   7   1        8.04        7.83      0.57 o
  -3   8   1        4.51        4.74      0.49 o
  -2   8   1        2.68        2.72      0.38 o
  -1   8   1      118.17      118.19      1.45 o
   0   8   1      172.33      164.09      1.60 o
   1   8   1       99.71      100.19      1.28 o
   2   8   1       36.69       35.01      0.99 o
   3   8   1       28.09       27.13      0.94 o
  -3   9   1        0.11        0.34      0.32 o
  -2   9   1        3.16        2.70      0.36 o
  -1   9   1       60.73       59.61      1.05 o
   0   9   1      147.60      148.20      1.54 o
   1   9   1      135.77      135.44      1.78 o
   2   9   1        2.01        2.71      0.49 o
   3   9   1       12.92       13.33      0.93 o
  -2  10   1       36.52       34.66      1.09 o
  -1  10   1        7.33        7.55      0.68 o
   0  10   1      237.04      230.51      2.46 o
   1  10   1        3.19        4.44      0.44 o
   2  10   1       18.79       20.17      0.87 o
  -2  11   1       13.22       15.71      0.91 o
  -1  11   1       11.89       12.68      0.67 o
   0  11   1        1.92        2.10      0.25 o
   1  11   1       51.58       50.69      1.29 o
   2  11   1       15.63       15.62      0.94 o
  -1  12   1       17.10       19.83      1.01 o
   0  12   1        6.58        6.92      0.65 o
   1  12   1        7.21        8.24      0.70 o
  -4   0   2       23.70       22.97      1.22 o
  -2   0   2      589.75      573.04      6.84 o
   0   0   2      109.77       94.71      5.48 o
   2   0   2      316.05      305.08      4.35 o
   4   0   2        0.33        0.58      0.37 o
  -4   1   2       13.56       12.57      0.64 o
  -3   1   2      290.02      293.71      3.25 o
  -2   1   2       34.00       40.58      0.62 o
  -1   1   2      638.80      693.44      7.22 o
   0   1   2      184.21      208.89      2.04 o
   1   1   2    16892.92    20535.52    415.18 o
   2   1   2      695.72      676.52      5.59 o
   3   1   2       63.73       65.10      0.99 o
   4   1   2        8.86        7.75      0.81 o
  -4   2   2        7.64        8.23      0.66 o
  -3   2   2       17.54       17.44      0.50 o
  -2   2   2        0.17        0.83      0.11 o
  -1   2   2      887.98      926.78      8.76 o
   0   2   2       89.48       95.00      1.04 o
   1   2   2        3.44        4.43      0.17 o
   2   2   2      158.42      162.93      1.50 o
   3   2   2       10.23       11.34      0.40 o
   4   2   2        4.45        4.83      0.56 o
  -4   3   2        0.89        1.48      0.31 o
  -3   3   2       91.87       89.65      1.17 o
  -2   3   2        0.46        0.00      0.08 o
  -1   3   2       72.37       59.71      0.79 o
   0   3   2      720.60      619.30      7.35 o
   1   3   2       76.59       79.56      0.96 o
   2   3   2        0.05        0.00      0.09 o
   3   3   2       14.91       14.68      0.57 o
   4   3   2       10.16       10.50      0.60 o
  -4   4   2       12.21       14.78      0.70 o
  -3   4   2       10.92        9.69      0.60 o
  -2   4   2      182.51      196.33      1.94 o
  -1   4   2      578.30      595.09      4.96 o
   0   4   2      728.93      724.88      8.62 o
   1   4   2      104.51      115.29      1.18 o
   2   4   2        0.18        0.37      0.12 o
   3   4   2       54.00       53.29      1.29 o
   4   4   2        0.11        0.00      0.19 o
  -4   5   2        0.13        0.25      0.25 o
  -3   5   2        0.51        0.89      0.25 o
  -2   5   2      112.51      119.77      1.62 o
  -1   5   2      163.18      169.07      1.58 o
   0   5   2       36.86       48.32      0.94 o
   1   5   2      248.02      264.84      2.41 o
   2   5   2        0.00        0.00      0.07 o
   3   5   2        1.25        1.56      0.30 o
   4   5   2        4.26        3.21      0.40 o
  -4   6   2        0.18        0.91      0.36 o
  -3   6   2       15.41       14.01      0.65 o
  -2   6   2       73.93       79.79      1.62 o
  -1   6   2       46.63       49.08      0.68 o
   0   6   2      183.09      197.27      1.74 o
   1   6   2       67.56       66.58      0.82 o
   2   6   2       16.09       16.00      0.70 o
   3   6   2        0.15        0.48      0.26 o
   4   6   2        1.52        1.61      0.48 o
  -3   7   2        0.45        0.09      0.24 o
  -2   7   2       41.02       39.52      1.15 o
  -1   7   2      220.03      227.84      2.14 o
   0   7   2       30.00       32.37      0.52 o
   1   7   2       74.69       74.61      1.01 o
   2   7   2       51.48       49.24      1.01 o
   3   7   2       48.22       47.71      1.40 o
  -3   8   2        0.00        0.00      0.20 o
  -2   8   2       22.86       21.26      0.76 o
  -1   8   2      111.58      117.34      1.54 o
   0   8   2      107.43      102.64      1.18 o
   1   8   2       15.80       15.14      0.52 o
   2   8   2       31.31       29.40      0.91 o
   3   8   2        3.65        4.48      0.47 o
  -3   9   2        5.63        5.05      0.83 o
  -2   9   2        0.64        0.23      0.20 o
  -1   9   2      664.95      638.10      7.91 o
   0   9   2        6.47        5.93      0.31 o
   1   9   2        6.47        6.12      0.37 o
   2   9   2        7.59        7.26      0.57 o
   3   9   2       88.94       83.92      3.78 o
  -2  10   2        2.53        3.34      0.45 o
  -1  10   2      111.80      118.88      1.68 o
   0  10   2       13.30       13.25      0.44 o
   1  10   2       87.55       87.04      1.39 o
   2  10   2        0.42        0.51      0.40 o
  -2  11   2       11.20       11.24      0.81 o
  -1  11   2      106.17      106.24      2.27 o
   0  11   2        0.70        0.79      0.25 o
   1  11   2       17.36       16.84      0.77 o
   2  11   2       25.44       24.92      1.07 o
  -1  12   2        1.70        1.36      0.53 o
   0  12   2        0.14        0.13      0.39 o
   1  12   2       11.98       13.33      0.73 o
  -3   0   3      200.58      206.90      3.48 o
  -1   0   3      113.75      129.47      1.99 o
   1   0   3     3148.30     3352.30     54.43 o
   3   0   3      168.35      173.40      2.60 o
  -4   1   3       21.56       20.21      0.73 o
  -3   1   3        4.39        4.45      0.25 o
  -2   1   3       42.26       48.07      1.01 o
  -1   1   3      146.55      133.40      1.45 o
   0   1   3      548.24      490.60      5.05 o
   1   1   3     5713.57     6442.38    105.42 o
   2   1   3     1313.39     1338.90     11.48 o
   3   1   3        0.58        0.46      0.13 o
   4   1   3        3.99        3.46      0.46 o
  -4   2   3        5.11        6.27      0.62 o
  -3   2   3       45.30       41.19      0.75 o
  -2   2   3        2.78        2.67      0.16 o
  -1   2   3       87.89       92.96      1.09 o
   0   2   3        0.57        0.22      0.14 o
   1   2   3        4.39        4.87      0.13 o
   2   2   3        2.14        1.65      0.15 o
   3   2   3       27.52       27.42      0.63 o
   4   2   3        2.05        1.73      0.48 o
  -4   3   3        1.56        1.50      0.38 o
  -3   3   3       12.04       11.18      0.38 o
  -2   3   3      285.56      286.03      2.64 o
  -1   3   3      691.86      677.77      6.53 o
   0   3   3       43.58       42.85      0.77 o
   1   3   3      280.29      269.56      3.05 o
   2   3   3      588.97      619.56      5.17 o
   3   3   3        0.15        0.23      0.14 o
   4   3   3        1.13        1.55      0.57 o
  -4   4   3       29.35       32.92      1.01 o
  -3   4   3      131.42      131.22      1.68 o
  -2   4   3       18.84       17.21      0.41 o
  -1   4   3      734.23      733.04      5.67 o
   0   4   3      138.96      139.79      1.61 o
   1   4   3      150.35      148.50      1.46 o
   2   4   3       25.21       27.52      0.58 o
   3   4   3       19.30       21.60      0.58 o
   4   4   3        1.58        1.22      0.28 o
  -4   5   3       10.65       10.59      0.65 o
  -3   5   3        7.01        7.40      0.44 o
  -2   5   3        1.41        0.91      0.13 o
  -1   5   3      234.78      271.57      2.35 o
   0   5   3        0.19        0.65      0.10 o
   1   5   3        8.54        9.55      0.23 o
   2   5   3        3.33        3.66      0.25 o
   3   5   3        4.01        4.84      0.41 o
   4   5   3       15.63       15.47      0.74 o
  -4   6   3        9.91        9.68      0.83 o
  -3   6   3        9.94       10.38      0.58 o
  -2   6   3       18.67       19.07      0.49 o
  -1   6   3      442.55      453.48      3.76 o
   0   6   3        0.64        0.19      0.08 o
   1   6   3        2.80        3.49      0.21 o
   2   6   3       13.91       14.94      0.44 o
   3   6   3        3.43        4.22      0.41 o
   4   6   3        4.66        4.22      0.60 o
  -3   7   3        0.00        0.00      0.25 o
  -2   7   3       51.88       51.99      0.94 o
  -1   7   3      131.97      127.50      1.47 o
   0   7   3      111.16      106.11      1.46 o
   1   7   3       15.88       17.08      0.48 o
   2   7   3        0.17        0.11      0.13 o
   3   7   3       29.70       34.30      1.12 o
  -3   8   3        6.70        5.33      0.53 o
  -2   8   3        2.27        1.56      0.26 o
  -1   8   3      193.17      189.41      2.03 o
   0   8   3       92.41       89.61      1.05 o
   1   8   3       22.12       23.59      0.60 o
   2   8   3       19.57       20.76      0.77 o
   3   8   3        6.21        6.05      0.60 o
  -3   9   3        0.46        0.50      0.32 o
  -2   9   3       47.08       42.52      1.15 o
  -1   9   3        0.08        0.64      0.19 o
   0   9   3       70.54       70.90      1.00 o
   1   9   3      374.11      364.88      3.78 o
   2   9   3        0.60        1.01      0.26 o
   3   9   3        2.90        2.57      1.26 o
  -2  10   3        9.49        7.14      0.57 o
  -1  10   3        0.15        0.92      0.22 o
   0  10   3       10.35       12.07      0.58 o
   1  10   3       36.35       36.22      0.84 o
   2  10   3       10.51       10.11      0.65 o
  -2  11   3       20.76       19.58      0.97 o
  -1  11   3       15.31       12.17      0.59 o
   0  11   3       68.15       67.61      1.59 o
   1  11   3        1.62        2.49      0.35 o
   2  11   3        0.34        0.31      0.27 o
  -1  12   3       16.57       17.97      1.07 o
   0  12   3        0.70        0.99      0.27 o
   1  12   3       15.55       18.61      0.93 o
  -4   0   4        3.89        3.86      0.48 o
  -2   0   4     1216.98     1223.22     14.05 o
   0   0   4     3514.08     3392.90     44.46 o
   2   0   4     1807.54     1881.66     21.10 o
   4   0   4       13.76       11.43      0.89 o
  -4   1   4        3.88        3.59      0.37 o
  -3   1   4        0.07        0.39      0.21 o
  -2   1   4      105.28      102.72      1.13 o
  -1   1   4     1494.69     1323.76     12.70 o
   0   1   4     1410.74     1330.74     24.04 o
   1   1   4       18.86       19.02      0.36 o
   2   1   4        5.79        6.80      0.31 o
   3   1   4       40.64       40.40      0.83 o
   4   1   4        0.04        0.00      0.39 o
  -4   2   4       10.91       10.98      0.56 o
  -3   2   4       44.90       47.09      0.92 o
  -2   2   4      654.77      642.29      6.26 o
  -1   2   4       23.56       19.98      0.45 o
   0   2   4        1.72        0.60      0.10 o
   1   2   4        0.00        0.02      0.11 o
   2   2   4      251.72      256.22      2.21 o
   3   2   4      258.37      239.78      3.00 o
   4   2   4       29.04       27.56      1.37 o
  -4   3   4       44.52       46.54      1.58 o
  -3   3   4       19.42       22.74      0.59 o
  -2   3   4        9.35        5.38      0.26 o
  -1   3   4      995.99      997.08     10.45 o
   0   3   4      112.09      112.85      1.30 o
   1   3   4      168.79      197.00      2.33 o
   2   3   4       14.03       12.65      0.40 o
   3   3   4        0.22        0.49      0.23 o
   4   3   4        5.85        4.93      1.19 o
  -4   4   4        0.00        0.00      0.24 o
  -3   4   4       43.09       44.83      0.79 o
  -2   4   4      141.74      135.45      1.48 o
  -1   4   4      368.02      394.21      3.20 o
   0   4   4      475.25      516.82      4.87 o
   1   4   4      166.62      169.79      1.64 o
   2   4   4       91.33       84.92      1.15 o
   3   4   4        0.14        0.28      0.19 o
   4   4   4        0.70        0.24      0.23 o
  -4   5   4       12.86       16.33      0.86 o
  -3   5   4       48.11       50.60      0.95 o
  -2   5   4       17.43       13.77      0.40 o
  -1   5   4      531.07      583.92      4.65 o
   0   5   4        0.63        0.47      0.09 o
   1   5   4      776.70      790.31      6.49 o
   2   5   4        4.36        5.15      0.28 o
   3   5   4        8.76        9.43      0.45 o
   4   5   4        6.98        8.19      0.86 o
  -4   6   4       27.04       29.60      1.28 o
  -3   6   4       15.67       16.85      0.73 o
  -2   6   4        0.40        0.65      0.14 o
  -1   6   4       23.85       24.45      0.50 o
   0   6   4      492.41      516.39      4.20 o
   1   6   4       84.93       94.43      1.25 o
   2   6   4        0.37        0.39      0.12 o
   3   6   4       37.86       39.33      1.07 o
   4   6   4        3.19        5.02      0.96 o
  -3   7   4        1.60        1.78      0.33 o
  -2   7   4        0.09        0.00      0.12 o
  -1   7   4       79.52       85.14      1.12 o
   0   7   4        1.37        1.09      0.13 o
   1   7   4      118.97      110.30      1.45 o
   2   7   4        6.59        6.28      0.40 o
   3   7   4       10.74       11.01      0.64 o
  -3   8   4        9.76       10.84      0.69 o
  -2   8   4       28.29       28.21      0.88 o
  -1   8   4        1.65        1.81      0.22 o
   0   8   4      120.22      116.44      1.82 o
   1   8   4       39.27       36.48      0.77 o
   2   8   4       13.98       15.16      0.54 o
   3   8   4        0.47        0.70      0.28 o
  -3   9   4        0.96        0.44      0.52 o
  -2   9   4        3.96        4.15      0.37 o
  -1   9   4        3.95        4.85      0.36 o
   0   9   4      101.52      104.49      1.77 o
   1   9   4      115.79      110.26      1.72 o
   2   9   4       89.10       86.51      1.76 o
   3   9   4        0.09        0.00      0.40 o
  -2  10   4        0.72        0.00      0.20 o
  -1  10   4       61.84       59.33      1.19 o
   0  10   4      382.49      369.76      4.56 o
   1  10   4        3.07        3.82      0.33 o
   2  10   4        2.07        1.96      0.51 o
  -2  11   4       11.33        9.70      0.86 o
  -1  11   4       56.18       55.06      1.20 o
   0  11   4        0.33        0.33      0.21 o
   1  11   4       15.74       14.50      0.57 o
   2  11   4       44.88       45.82      1.69 o
  -1  12   4        0.27        0.95      0.38 o
   0  12   4        3.50        2.44      0.37 o
   1  12   4        1.95        2.94      0.42 o
  -3   0   5      199.43      193.73      3.36 o
  -1   0   5     1571.22     1506.71     19.90 o
   1   0   5      183.18      186.50      2.77 o
   3   0   5      117.46      122.23      2.93 o
  -4   1   5        2.06        2.47      0.33 o
  -3   1   5       36.91       36.57      0.73 o
  -2   1   5      151.79      158.36      1.60 o
  -1   1   5      665.56      661.76      6.36 o
   0   1   5      112.03      114.74      1.35 o
   1   1   5       53.97       54.19      0.70 o
   2   1   5      436.90      435.73      4.00 o
   3   1   5       22.77       20.82      0.76 o
   4   1   5        0.28        0.71      0.26 o
  -4   2   5        0.00        0.00      0.26 o
  -3   2   5        0.07        0.50      0.33 o
  -2   2   5        9.47        7.98      0.29 o
  -1   2   5     1167.94     1202.49     14.70 o
   0   2   5       10.15       11.78      0.26 o
   1   2   5       11.26       12.51      0.33 o
   2   2   5     1072.33     1049.70      9.86 o
   3   2   5      431.79      419.65      4.47 o
   4   2   5        1.75        1.71      0.34 o
  -4   3   5       24.13       25.85      0.95 o
  -3   3   5       85.42       85.47      1.17 o
  -2   3   5      213.05      201.20      2.15 o
  -1   3   5       29.31       25.95      0.43 o
   0   3   5       61.62       73.87      0.93 o
   1   3   5       51.39       57.80      0.78 o
   2   3   5        9.24        7.57      0.31 o
   3   3   5        0.14        0.25      0.22 o
   4   3   5       24.74       23.33      2.57 o
  -4   4   5       69.67       74.48      2.07 o
  -3   4   5       47.49       47.80      0.84 o
  -2   4   5       87.46       93.06      1.15 o
  -1   4   5       39.66       45.81      0.58 o
   0   4   5     1388.83     1409.25     17.56 o
   1   4   5       91.05       85.00      0.96 o
   2   4   5       52.19       53.89      0.87 o
   3   4   5       31.05       26.33      0.72 o
   4   4   5        7.30        6.93      1.08 o
  -4   5   5       44.94       44.25      2.88 o
  -3   5   5       87.04       87.57      1.32 o
  -2   5   5      127.08      135.91      1.55 o
  -1   5   5       30.48       31.82      0.55 o
   0   5   5      487.93      481.55      4.15 o
   1   5   5        6.56        5.78      0.28 o
   2   5   5       16.81       18.97      0.63 o
   3   5   5       14.12       13.74      0.50 o
   4   5   5        1.71        2.42      0.66 o
  -4   6   5        0.10        0.27      0.58 o
  -3   6   5        3.04        3.35      0.32 o
  -2   6   5        0.36        0.75      0.16 o
  -1   6   5        5.13        6.00      0.26 o
   0   6   5      209.45      224.10      1.91 o
   1   6   5       19.31       14.95      0.43 o
   2   6   5       82.21       86.36      1.27 o
   3   6   5        1.26        2.00      0.38 o
   4   6   5        4.70        5.90      0.85 o
  -3   7   5        4.70        4.90      0.49 o
  -2   7   5        0.00        0.00      0.12 o
  -1   7   5       29.92       31.24      0.61 o
   0   7   5      100.04      101.37      1.10 o
   1   7   5      290.30      289.53      3.01 o
   2   7   5        5.48        6.18      0.35 o
   3   7   5        1.98        1.83      0.33 o
  -3   8   5       67.04       72.60      1.84 o
  -2   8   5        1.19        1.06      0.21 o
  -1   8   5       18.46       20.97      0.53 o
   0   8   5      276.05      260.85      2.80 o
   1   8   5      123.41      119.04      1.60 o
   2   8   5       28.46       29.78      0.73 o
   3   8   5       10.62       11.33      0.71 o
  -3   9   5        1.51        1.22      0.55 o
  -2   9   5        3.64        3.94      0.32 o
  -1   9   5       76.61       68.41      1.07 o
   0   9   5       77.20       71.89      1.40 o
   1   9   5       15.58       16.76      0.57 o
   2   9   5        2.19        2.36      0.28 o
   3   9   5        0.41        0.96      0.52 o
  -2  10   5        7.06        5.94      0.46 o
  -1  10   5       22.02       19.26      0.66 o
   0  10   5        0.08        0.73      0.21 o
   1  10   5      116.91      115.74      1.69 o
   2  10   5       12.28       12.63      0.71 o
  -2  11   5       11.63       10.26      0.75 o
  -1  11   5        4.68        4.16      0.44 o
   0  11   5       24.12       24.98      0.84 o
   1  11   5        0.33        0.68      0.26 o
   2  11   5        0.10        1.26      0.73 o
  -1  12   5        1.04        0.90      0.50 o
   0  12   5       10.29        9.50      0.69 o
   1  12   5       41.43       42.41      2.12 o
  -4   0   6       78.37       80.39      4.14 o
  -2   0   6      507.73      484.62      5.94 o
   0   0   6      973.24      859.44     11.45 o
   2   0   6      127.63      122.05      1.86 o
   4   0   6        3.41        2.87      0.55 o
  -4   1   6        0.52        0.42      0.19 o
  -3   1   6        0.33        0.02      0.13 o
  -2   1   6      402.77      404.10      3.57 o
  -1   1   6     1317.81     1302.26     11.25 o
   0   1   6       86.54       82.70      1.05 o
   1   1   6      168.55      196.48      1.91 o
   2   1   6      195.79      195.50      2.02 o
   3   1   6       18.28       17.53      0.70 o
   4   1   6       39.90       34.44      1.27 o
  -4   2   6        2.47        1.79      0.26 o
  -3   2   6        0.05        0.00      0.11 o
  -2   2   6        0.39        0.49      0.13 o
  -1   2   6      403.99      385.26      3.56 o
   0   2   6       21.20       14.36      0.30 o
   1   2   6       59.33       59.74      0.76 o
   2   2   6      197.04      194.41      2.26 o
   3   2   6       23.57       19.75      0.61 o
   4   2   6        0.04        0.39      0.21 o
  -4   3   6        1.56        1.95      0.36 o
  -3   3   6       14.31       15.13      0.62 o
  -2   3   6        5.34        7.85      0.29 o
  -1   3   6      453.20      452.20      3.85 o
   0   3   6      331.05      358.52      3.07 o
   1   3   6      263.65      275.78      2.66 o
   2   3   6        2.63        3.25      0.24 o
   3   3   6        1.50        1.53      0.21 o
   4   3   6       12.76       12.20      0.74 o
  -4   4   6       52.59       56.03      1.63 o
  -3   4   6       24.78       26.04      0.65 o
  -2   4   6      221.31      216.91      2.19 o
  -1   4   6       46.00       63.30      0.81 o
   0   4   6      881.32      909.84      7.41 o
   1   4   6      124.74      126.81      1.46 o
   2   4   6        2.87        2.17      0.20 o
   3   4   6       62.37       62.80      1.07 o
   4   4   6        0.22        0.00      0.28 o
  -4   5   6        0.00        0.00      0.52 o
  -3   5   6      118.14      120.75      1.56 o
  -2   5   6        6.19        6.03      0.29 o
  -1   5   6      550.54      524.07      4.51 o
   0   5   6       93.01       99.77      1.13 o
   1   5   6      425.36      431.64      4.07 o
   2   5   6       54.10       55.57      0.94 o
   3   5   6        4.98        4.28      0.36 o
   4   5   6        5.15        4.87      0.74 o
  -3   6   6        0.89        1.09      0.21 o
  -2   6   6        8.43        6.27      0.33 o
  -1   6   6       24.88       18.54      0.44 o
   0   6   6      236.41      271.00      2.25 o
   1   6   6       55.38       54.68      0.89 o
   2   6   6        0.24        0.57      0.17 o
   3   6   6        7.34        8.11      0.43 o
  -3   7   6      112.03      108.33      1.62 o
  -2   7   6        3.11        2.57      0.23 o
  -1   7   6        1.81        2.23      0.19 o
   0   7   6      151.45      153.88      1.82 o
   1   7   6       19.93       18.87      0.53 o
   2   7   6        9.48       10.90      0.46 o
   3   7   6        5.68        6.21      0.53 o
  -3   8   6        6.92        8.04      0.61 o
  -2   8   6        4.84        4.45      0.34 o
  -1   8   6       54.47       58.75      0.94 o
   0   8   6        5.36        4.89      0.39 o
   1   8   6        2.95        3.27      0.28 o
   2   8   6      144.68      141.56      1.90 o
   3   8   6       30.26       28.19      1.11 o
  -3   9   6       24.19       23.84      1.48 o
  -2   9   6       73.84       71.54      1.26 o
  -1   9   6        0.34        0.18      0.13 o
   0   9   6      103.47       96.03      1.70 o
   1   9   6      106.86      105.39      1.54 o
   2   9   6       18.81       16.21      0.58 o
   3   9   6        0.49        0.47      0.48 o
  -2  10   6        1.10        1.49      0.25 o
  -1  10   6        8.75        7.07      0.50 o
   0  10   6       23.02       21.01      0.75 o
   1  10   6        0.03        0.54      0.20 o
   2  10   6        5.94        5.91      0.46 o
  -2  11   6        0.00        0.00      0.42 o
  -1  11   6        2.69        2.02      0.38 o
   0  11   6       32.62       25.99      1.32 o
   1  11   6       14.47       15.15      1.31 o
   2  11   6       17.19       18.58      1.36 o
  -1  12   6       11.34        8.85      0.91 o
   0  12   6       23.66       18.85      1.22 o
   1  12   6        4.00        5.36      0.62 o
  -3   0   7       59.06       57.22      1.47 o
  -1   0   7       13.71        8.69      0.31 o
   1   0   7      196.34      192.15      2.48 o
   3   0   7      104.47       93.21      2.55 o
  -4   1   7       40.81       43.50      1.02 o
  -3   1   7        2.32        2.54      0.27 o
  -2   1   7       53.48       61.22      0.90 o
  -1   1   7      111.32      115.08      1.41 o
   0   1   7     3567.97     3459.13     40.22 o
   1   1   7      164.02      168.03      1.56 o
   2   1   7       66.29       64.14      1.10 o
   3   1   7       86.37       78.20      1.58 o
   4   1   7       22.80       21.02      1.14 o
  -4   2   7        1.35        2.00      0.29 o
  -3   2   7        0.31        0.57      0.17 o
  -2   2   7       39.59       37.02      0.68 o
  -1   2   7       23.87       31.03      0.52 o
   0   2   7     1561.49     1542.69     15.29 o
   1   2   7        2.77        2.38      0.19 o
   2   2   7        0.00        0.04      0.11 o
   3   2   7       26.07       22.92      0.72 o
   4   2   7        9.78        9.47      0.68 o
  -4   3   7        0.47        0.30      0.34 o
  -3   3   7       92.74       95.25      1.29 o
  -2   3   7       42.95       40.09      0.67 o
  -1   3   7       84.74       92.16      1.05 o
   0   3   7       20.73       23.74      0.39 o
   1   3   7      490.93      529.69      4.77 o
   2   3   7       37.64       44.23      0.78 o
   3   3   7       50.49       47.11      0.98 o
   4   3   7       55.24       48.49      1.63 o
  -4   4   7       37.95       41.96      1.41 o
  -3   4   7       45.67       43.94      0.82 o
  -2   4   7      187.86      178.47      1.90 o
  -1   4   7       52.64       59.05      0.79 o
   0   4   7       72.22       76.85      0.90 o
   1   4   7       22.65       28.84      0.57 o
   2   4   7       69.44       71.19      1.09 o
   3   4   7        0.05        0.43      0.16 o
   4   4   7        2.65        3.36      1.10 o
  -4   5   7       40.22       43.51      2.78 o
  -3   5   7      122.06      128.34      1.64 o
  -2   5   7      243.21      236.18      2.40 o
  -1   5   7       87.16       93.35      1.13 o
   0   5   7        2.96        1.11      0.16 o
   1   5   7      275.51      286.60      2.88 o
   2   5   7        9.55        9.47      0.40 o
   3   5   7       49.25       49.50      0.98 o
   4   5   7        0.00        0.84      0.42 o
  -3   6   7       25.67       26.07      0.70 o
  -2   6   7       93.06       89.37      1.22 o
  -1   6   7        0.24        1.04      0.16 o
   0   6   7        1.54        1.60      0.13 o
   1   6   7       39.28       43.29      0.79 o
   2   6   7      181.83      190.99      2.24 o
   3   6   7        8.07       10.13      0.48 o
  -3   7   7       21.48       26.97      0.81 o
  -2   7   7      178.98      174.56      1.99 o
  -1   7   7        0.10        0.04      0.15 o
   0   7   7       23.43       25.64      0.72 o
   1   7   7       92.34       92.54      1.40 o
   2   7   7       69.17       67.20      1.15 o
   3   7   7       25.43       22.56      0.70 o
  -3   8   7       15.30       16.10      0.68 o
  -2   8   7        4.24        4.20      0.44 o
  -1   8   7       27.09       27.03      0.62 o
   0   8   7       62.45       57.60      1.19 o
   1   8   7       48.33       51.75      1.23 o
   2   8   7       60.33       62.63      1.22 o
   3   8   7        4.22        5.08      0.52 o
  -3   9   7       27.33       32.08      1.73 o
  -2   9   7      113.57      111.42      1.67 o
  -1   9   7        5.07        4.46      0.32 o
   0   9   7        1.49        1.18      0.25 o
   1   9   7      123.21      113.32      1.62 o
   2   9   7       59.12       58.74      1.15 o
  -2  10   7        6.73        6.87      0.44 o
  -1  10   7        0.78        0.70      0.20 o
   0  10   7       23.94       24.88      0.82 o
   1  10   7        0.09        0.05      0.18 o
   2  10   7        4.35        4.91      0.50 o
  -1  11   7        0.06        0.28      0.27 o
   0  11   7       15.71       18.36      0.75 o
   1  11   7       18.21       19.38      0.78 o
   0  12   7        4.69        3.14      0.52 o
  -4   0   8        4.50        3.62      0.59 o
  -2   0   8       24.08       20.18      0.72 o
   0   0   8     1550.89     1563.61     20.66 o
   2   0   8        1.53        2.06      0.30 o
   4   0   8        0.08        0.34      0.73 o
  -4   1   8        1.52        1.17      0.24 o
  -3   1   8       71.01       68.58      1.21 o
  -2   1   8      247.10      234.18      2.45 o
  -1   1   8      552.92      541.81      4.56 o
   0   1   8        5.57        3.47      0.25 o
   1   1   8        2.11        1.87      0.11 o
   2   1   8        0.14        0.35      0.13 o
   3   1   8        0.64        0.81      0.26 o
   4   1   8        0.20        0.54      0.26 o
  -4   2   8       25.46       28.29      1.21 o
  -3   2   8       24.18       24.95      0.68 o
  -2   2   8       30.97       31.25      0.57 o
  -1   2   8      541.17      563.87      4.71 o
   0   2   8       47.48       48.25      0.61 o
   1   2   8        0.28        0.44      0.10 o
   2   2   8       92.39       97.40      1.26 o
   3   2   8       29.95       25.54      0.77 o
   4   2   8       17.81       16.93      0.86 o
  -4   3   8       42.41       42.19      1.24 o
  -3   3   8       15.28       16.10      0.55 o
  -2   3   8        2.19        2.04      0.19 o
  -1   3   8      188.64      188.88      1.83 o
   0   3   8      190.03      234.67      2.15 o
   1   3   8       11.80       12.57      0.35 o
   2   3   8        0.53        0.54      0.14 o
   3   3   8       33.24       29.11      0.84 o
   4   3   8       35.31       31.84      1.51 o
  -4   4   8        7.23        8.21      0.67 o
  -3   4   8       11.26       10.68      0.43 o
  -2   4   8      435.80      423.10      3.85 o
  -1   4   8       50.82       62.78      0.83 o
   0   4   8      776.88      774.45      6.41 o
   1   4   8       30.56       31.05      0.60 o
   2   4   8       80.48       81.81      1.18 o
   3   4   8        5.35        4.10      0.32 o
   4   4   8        3.09        3.32      0.65 o
  -3   5   8      201.51      198.25      2.24 o
  -2   5   8       27.66       26.49      0.59 o
  -1   5   8       19.06       20.18      0.45 o
   0   5   8        3.96        2.17      0.17 o
   1   5   8      249.50      264.78      2.71 o
   2   5   8       93.11       94.15      1.35 o
   3   5   8        0.00        0.42      0.17 o
  -3   6   8        0.02        0.06      0.17 o
  -2   6   8      510.87      495.02      4.51 o
  -1   6   8       16.65       18.40      0.45 o
   0   6   8      192.57      194.71      2.55 o
   1   6   8       62.13       61.20      0.98 o
   2   6   8        0.55        0.79      0.25 o
   3   6   8        1.35        1.42      0.24 o
  -3   7   8        2.56        3.10      0.31 o
  -2   7   8       97.23      105.93      1.42 o
  -1   7   8        9.26        7.25      0.32 o
   0   7   8        6.25        7.01      0.41 o
   1   7   8        9.00        6.00      0.34 o
   2   7   8      124.03      121.97      1.69 o
   3   7   8       29.20       29.96      0.82 o
  -3   8   8        3.95        4.56      0.40 o
  -2   8   8       85.05       82.98      1.25 o
  -1   8   8       21.35       18.48      0.52 o
   0   8   8       71.79       65.35      1.31 o
   1   8   8        0.02        0.00      0.15 o
   2   8   8       17.94       18.14      0.59 o
   3   8   8        4.89        5.15      0.55 o
  -2   9   8       20.53       19.88      0.64 o
  -1   9   8        8.25        9.84      0.50 o
   0   9   8        0.04        0.13      0.19 o
   1   9   8        0.67        0.03      0.16 o
   2   9   8       10.37       10.53      0.51 o
  -2  10   8        5.73        4.51      0.40 o
  -1  10   8        2.83        2.56      0.32 o
   0  10   8       12.88       13.11      0.63 o
   1  10   8       69.15       66.62      1.30 o
   2  10   8        4.62        4.00      0.42 o
  -1  11   8        6.11        7.56      0.65 o
   0  11   8       19.03       18.37      0.76 o
   1  11   8        4.12        4.22      0.47 o
  -3   0   9       59.41       53.53      1.53 o
  -1   0   9      135.60      160.60      2.22 o
   1   0   9     1673.61     1651.48     18.54 o
   3   0   9        1.55        0.24      0.33 o
  -4   1   9       31.42       33.15      1.00 o
  -3   1   9       48.03       44.95      0.95 o
  -2   1   9       10.84       11.85      0.37 o
  -1   1   9      256.61      236.25      2.17 o
   0   1   9      125.93      105.56      1.16 o
   1   1   9      168.44      160.51      1.66 o
   2   1   9        9.38        9.33      0.36 o
   3   1   9        4.99        3.91      0.41 o
   4   1   9       10.86        8.75      0.67 o
  -4   2   9       12.03       11.92      0.71 o
  -3   2   9       60.75       61.34      1.15 o
  -2   2   9       93.94       88.10      1.21 o
  -1   2   9      214.06      201.71      2.04 o
   0   2   9      220.93      224.31      2.05 o
   1   2   9      203.26      197.11      1.87 o
   2   2   9       70.31       72.97      1.05 o
   3   2   9       69.37       68.64      1.54 o
   4   2   9       12.20       10.80      0.80 o
  -4   3   9        9.99        9.99      0.65 o
  -3   3   9       19.61       20.60      0.95 o
  -2   3   9       60.57       58.92      0.87 o
  -1   3   9        0.18        0.22      0.09 o
   0   3   9       87.13       93.06      1.03 o
   1   3   9      458.01      470.64      4.32 o
   2   3   9        3.30        3.66      0.31 o
   3   3   9        8.73        8.00      0.53 o
   4   3   9        0.40        1.08      0.36 o
  -4   4   9       13.23       14.22      1.07 o
  -3   4   9       67.24       71.79      1.30 o
  -2   4   9      269.65      265.44      2.62 o
  -1   4   9        2.00        1.39      0.14 o
   0   4   9        9.44        7.92      0.26 o
   1   4   9        0.04        0.34      0.12 o
   2   4   9       85.72       88.10      1.27 o
   3   4   9        3.10        3.72      0.38 o
  -3   5   9        2.79        3.22      0.29 o
  -2   5   9        4.11        4.59      0.29 o
  -1   5   9      236.30      229.71      2.27 o
   0   5   9       15.18       12.67      0.34 o
   1   5   9        3.09        3.23      0.24 o
   2   5   9       27.94       29.60      0.69 o
   3   5   9        2.43        2.88      0.29 o
  -3   6   9       69.50       70.24      1.16 o
  -2   6   9      147.19      152.04      1.79 o
  -1   6   9       22.39       21.00      0.56 o
   0   6   9      222.13      208.05      2.72 o
   1   6   9       59.67       60.12      0.99 o
   2   6   9        6.32        6.95      0.39 o
   3   6   9        2.71        4.04      0.35 o
  -3   7   9       11.91       12.49      0.94 o
  -2   7   9        0.16        0.31      0.14 o
  -1   7   9       16.91       13.69      0.43 o
   0   7   9       67.18       70.06      1.32 o
   1   7   9       87.67       83.77      1.25 o
   2   7   9       14.54       16.02      0.55 o
   3   7   9       34.70       37.68      0.93 o
  -3   8   9        4.20        4.89      0.46 o
  -2   8   9       30.27       32.06      0.73 o
  -1   8   9      394.13      364.99      4.05 o
   0   8   9       10.81        9.24      0.51 o
   1   8   9        5.89        5.62      0.36 o
   2   8   9       55.29       56.05      1.08 o
   3   8   9       35.52       33.90      1.02 o
  -2   9   9       11.73       16.25      0.60 o
  -1   9   9       72.71       65.92      1.40 o
   0   9   9       12.75       12.69      0.62 o
   1   9   9        6.95        6.82      0.44 o
   2   9   9        3.75        3.76      0.38 o
  -2  10   9        3.17        3.23      0.39 o
  -1  10   9        7.00        6.82      0.52 o
   0  10   9        0.08        0.59      0.22 o
   1  10   9       10.21       12.78      0.67 o
   2  10   9        0.04        0.13      0.21 o
  -1  11   9        0.00        0.00      0.33 o
   0  11   9        0.42        0.72      0.36 o
   1  11   9        0.20        0.43      0.33 o
  -4   0  10       22.99       28.69      2.09 o
  -2   0  10      111.44       98.73      1.99 o
   0   0  10       20.95       30.10      0.65 o
   2   0  10       41.77       36.44      1.33 o
   4   0  10        4.34        4.92      1.05 o
  -4   1  10        3.10        2.52      0.72 o
  -3   1  10       10.88       11.66      0.54 o
  -2   1  10       74.31       74.36      1.18 o
  -1   1  10        0.10        0.57      0.09 o
   0   1  10       22.55       25.29      0.42 o
   1   1  10      169.11      163.62      1.59 o
   2   1  10        2.22        2.08      0.25 o
   3   1  10        1.67        2.73      0.48 o
   4   1  10        3.34        2.04      0.55 o
  -4   2  10        2.14        1.62      0.58 o
  -3   2  10       81.70       80.07      1.37 o
  -2   2  10       25.72       23.11      0.57 o
  -1   2  10      275.00      262.55      2.44 o
   0   2  10       72.52       73.05      0.86 o
   1   2  10      664.22      667.47      5.91 o
   2   2  10       16.21       17.30      0.52 o
   3   2  10        1.21        1.39      0.31 o
   4   2  10        3.34        1.50      0.48 o
  -4   3  10        0.96        0.96      0.33 o
  -3   3  10      266.63      267.29      3.24 o
  -2   3  10        6.06        6.02      0.30 o
  -1   3  10      118.42      116.08      1.29 o
   0   3  10      177.09      199.33      1.91 o
   1   3  10       39.84       39.28      0.68 o
   2   3  10       41.07       42.82      0.79 o
   3   3  10       13.56       14.58      0.64 o
  -3   4  10      193.31      194.46      2.57 o
  -2   4  10       57.69       56.52      0.90 o
  -1   4  10        3.87        4.42      0.23 o
   0   4  10       16.30       18.71      0.39 o
   1   4  10       20.16       23.99      0.55 o
   2   4  10       10.37       11.77      0.49 o
   3   4  10        0.93        0.60      0.22 o
  -3   5  10       19.70       20.25      0.62 o
  -2   5  10       16.70       15.61      0.47 o
  -1   5  10     1073.46     1016.79      8.42 o
   0   5  10        2.35        2.72      0.23 o
   1   5  10       75.63       75.96      1.10 o
   2   5  10        9.07        9.98      0.43 o
   3   5  10        4.20        4.34      0.52 o
  -3   6  10        7.70        6.67      0.38 o
  -2   6  10       24.05       21.66      0.58 o
  -1   6  10      852.92      805.65      7.37 o
   0   6  10        2.64        2.18      0.27 o
   1   6  10        0.70        0.39      0.15 o
   2   6  10        0.08        0.17      0.14 o
   3   6  10       98.94      103.44      1.63 o
  -3   7  10        4.97        4.61      0.38 o
  -2   7  10       11.54       12.34      0.46 o
  -1   7  10      218.92      220.31      2.31 o
   0   7  10        2.72        1.94      0.28 o
   1   7  10       18.05       17.05      0.51 o
   2   7  10        0.01        0.00      0.17 o
   3   7  10        0.54        0.62      0.29 o
  -2   8  10        1.16        0.24      0.21 o
  -1   8  10       41.71       43.79      1.27 o
   0   8  10        3.58        3.64      0.35 o
   1   8  10        1.56        1.50      0.24 o
   2   8  10        5.97        5.24      0.38 o
  -2   9  10       36.91       37.17      1.01 o
  -1   9  10        3.40        2.85      0.35 o
   0   9  10        8.25        9.65      0.56 o
   1   9  10        0.36        0.21      0.26 o
   2   9  10        8.41        9.00      0.53 o
  -2  10  10        2.29        4.45      0.65 o
  -1  10  10       14.79       14.09      0.92 o
   0  10  10        1.59        1.37      0.27 o
   1  10  10       19.17       23.22      0.83 o
   2  10  10        3.45        3.37      0.52 o
  -1  11  10       17.02       18.87      0.99 o
   0  11  10        0.11        0.47      0.53 o
   1  11  10       12.49       10.65      1.15 o
  -3   0  11       46.96       48.21      1.47 o
  -1   0  11      257.44      229.62      3.07 o
   1   0  11       11.29        8.10      0.35 o
   3   0  11        1.81        2.84      0.52 o
  -4   1  11       12.94       13.36      1.10 o
  -3   1  11        0.74        0.47      0.18 o
  -2   1  11       38.46       38.75      0.81 o
  -1   1  11       57.80       54.08      0.73 o
   0   1  11       16.05       12.77      0.30 o
   1   1  11       85.65       80.23      0.96 o
   2   1  11      154.11      144.73      2.08 o
   3   1  11        8.98       10.96      0.82 o
  -3   2  11        8.70        8.80      0.48 o
  -2   2  11        7.63        6.14      0.37 o
  -1   2  11      327.46      306.22      2.80 o
   0   2  11      362.18      358.63      3.15 o
   1   2  11        1.33        0.81      0.14 o
   2   2  11       16.61       15.96      0.58 o
   3   2  11        1.10        1.19      0.31 o
  -3   3  11       11.38       10.09      0.67 o
  -2   3  11       50.91       50.01      0.82 o
  -1   3  11      603.39      569.61      4.89 o
   0   3  11      137.92      136.28      1.43 o
   1   3  11       45.72       48.31      0.78 o
   2   3  11       22.57       22.35      0.57 o
   3   3  11       17.52       18.27      0.79 o
  -3   4  11        4.14        4.40      0.44 o
  -2   4  11        8.15        8.11      0.35 o
  -1   4  11      121.87      122.40      1.40 o
   0   4  11        7.79        7.06      0.33 o
   1   4  11       10.36        8.70      0.34 o
   2   4  11       32.16       33.50      0.74 o
   3   4  11        0.04        0.22      0.18 o
  -3   5  11       20.08       21.97      0.69 o
  -2   5  11      144.13      142.11      1.71 o
  -1   5  11      233.83      235.60      2.36 o
   0   5  11      178.23      178.16      2.39 o
   1   5  11       54.80       51.56      0.88 o
   2   5  11        3.06        2.82      0.34 o
   3   5  11        0.32        0.20      0.20 o
  -3   6  11        3.11        2.59      0.28 o
  -2   6  11      128.45      126.97      1.62 o
  -1   6  11        2.83        1.70      0.21 o
   0   6  11       13.85       14.28      0.57 o
   1   6  11       72.68       74.53      1.15 o
   2   6  11       33.07       34.17      0.82 o
   3   6  11        0.00        0.41      0.31 o
  -3   7  11        3.60        4.71      0.52 o
  -2   7  11        4.01        3.67      0.29 o
  -1   7  11        0.85        0.93      0.18 o
   0   7  11      212.99      187.45      2.63 o
   1   7  11      162.85      157.22      1.97 o
   2   7  11        0.89        0.74      0.21 o
   3   7  11        4.20        5.13      0.54 o
  -2   8  11        1.93        1.45      0.21 o
  -1   8  11       27.97       25.69      0.82 o
   0   8  11       21.98       17.47      0.72 o
   1   8  11        6.34        5.96      0.47 o
   2   8  11        1.65        1.03      0.23 o
  -2   9  11        2.63        3.35      0.40 o
  -1   9  11        1.76        1.39      0.26 o
   0   9  11       46.78       41.98      1.58 o
   1   9  11        3.94        5.24      0.48 o
   2   9  11        0.03        0.62      0.25 o
  -1  10  11       31.00       35.59      1.15 o
   0  10  11       21.09       20.89      0.80 o
   1  10  11        1.35        0.70      0.38 o
   0  11  11        0.03        0.67      0.40 o
  -2   0  12        3.90        4.63      0.44 o
   0   0  12      159.24      156.92      1.94 o
   2   0  12       29.99       26.88      1.18 o
  -3   1  12      107.10      105.11      1.72 o
  -2   1  12        5.48        5.78      0.70 o
  -1   1  12       25.68       23.08      0.50 o
   0   1  12      127.68      126.87      1.17 o
   1   1  12        2.82        1.86      0.17 o
   2   1  12       87.05       80.32      1.59 o
   3   1  12        0.90        1.01      0.30 o
  -3   2  12        0.28        0.64      0.25 o
  -2   2  12      370.58      349.42      3.85 o
  -1   2  12       14.15       11.49      0.33 o
   0   2  12       11.22       10.93      0.44 o
   1   2  12        0.17        0.20      0.10 o
   2   2  12       13.77       14.22      0.56 o
   3   2  12       19.57       20.07      0.85 o
  -3   3  12       15.28       14.75      0.58 o
  -2   3  12      573.25      551.64      6.20 o
  -1   3  12        1.46        1.61      0.18 o
   0   3  12       33.82       34.25      0.56 o
   1   3  12       48.64       50.29      0.83 o
   2   3  12      145.56      138.94      2.12 o
   3   3  12        0.10        0.16      0.22 o
  -3   4  12        3.61        3.48      0.34 o
  -2   4  12      308.43      317.36      3.10 o
  -1   4  12        5.76        4.89      0.27 o
   0   4  12      138.84      132.92      1.89 o
   1   4  12        0.12        0.27      0.13 o
   2   4  12        0.22        0.68      0.16 o
   3   4  12       12.13       11.70      0.63 o
  -3   5  12        3.27        1.92      0.31 o
  -2   5  12      104.60       99.11      1.35 o
  -1   5  12        0.14        0.00      0.12 o
   0   5  12      477.01      456.08      5.19 o
   1   5  12       58.18       57.78      0.96 o
   2   5  12        3.94        4.44      0.33 o
   3   5  12        0.83        0.89      0.26 o
  -3   6  12        4.95        6.38      0.76 o
  -2   6  12       34.12       35.19      0.75 o
  -1   6  12       19.59       18.15      0.49 o
   0   6  12      312.29      318.51      3.91 o
   1   6  12       17.12       17.95      0.52 o
   2   6  12       11.37       12.65      0.50 o
   3   6  12        0.00        0.40      0.52 o
  -2   7  12       16.72       18.03      0.55 o
  -1   7  12        6.54        8.14      0.48 o
   0   7  12      435.34      412.91      4.94 o
   1   7  12        3.02        3.74      0.37 o
   2   7  12        5.87        5.84      0.48 o
  -2   8  12       17.94       16.15      0.56 o
  -1   8  12       11.72       10.84      0.56 o
   0   8  12        0.12        0.00      0.19 o
   1   8  12       55.46       60.10      1.34 o
   2   8  12        0.65        0.74      0.29 o
  -2   9  12       11.56       11.28      0.70 o
  -1   9  12       14.75       20.14      0.76 o
   0   9  12        0.46        0.44      0.24 o
   1   9  12        0.12        0.13      0.23 o
   2   9  12        2.31        3.30      0.47 o
  -1  10  12        8.41       11.75      0.84 o
   0  10  12       34.02       34.73      1.34 o
   1  10  12        0.17        0.14      1.15 o
  -3   0  13        4.40        3.93      0.52 o
  -1   0  13        0.61        0.47      0.16 o
   1   0  13       13.17       13.27      0.60 o
   3   0  13       32.06       30.61      1.48 o
  -3   1  13        7.91        8.57      0.48 o
  -2   1  13        0.92        1.01      0.29 o
  -1   1  13        3.51        2.25      0.20 o
   0   1  13        7.93        7.89      0.26 o
   1   1  13        3.89        3.31      0.28 o
   2   1  13        6.97        7.48      0.51 o
   3   1  13        1.30        0.62      0.27 o
  -3   2  13        0.02        0.22      0.15 o
  -2   2  13      119.07      119.74      1.73 o
  -1   2  13      110.46      117.15      1.35 o
   0   2  13      185.97      184.75      1.95 o
   1   2  13       73.53       72.42      1.02 o
   2   2  13        0.70        1.82      0.27 o
   3   2  13       25.02       24.62      1.19 o
  -3   3  13       15.33       14.91      0.66 o
  -2   3  13       52.84       46.14      0.95 o
  -1   3  13       29.19       24.21      0.53 o
   0   3  13      318.87      315.03      3.38 o
   1   3  13       88.99       86.78      1.18 o
   2   3  13        8.58        9.08      0.53 o
   3   3  13        0.12        0.26      0.23 o
  -3   4  13        3.92        3.25      0.33 o
  -2   4  13       28.24       25.56      0.77 o
  -1   4  13       18.86       18.52      0.59 o
   0   4  13      599.71      595.01      6.53 o
   1   4  13      151.76      153.29      1.82 o
   2   4  13        0.05        0.06      0.16 o
   3   4  13        0.32        0.61      0.25 o
  -3   5  13        0.12        0.03      0.23 o
  -2   5  13        8.09        8.12      0.38 o
  -1   5  13      112.40      112.24      1.40 o
   0   5  13        0.01        0.38      0.17 o
   1   5  13       12.55       13.82      0.46 o
   2   5  13        6.58        5.69      0.36 o
   3   5  13        4.58        4.39      0.94 o
  -3   6  13        1.09        0.36      0.52 o
  -2   6  13        0.02        0.13      0.26 o
  -1   6  13        4.95        4.69      0.39 o
   0   6  13       48.96       47.38      1.06 o
   1   6  13      102.83       99.93      1.72 o
   2   6  13       57.10       59.27      1.30 o
   3   6  13        0.28        0.19      0.35 o
  -2   7  13        1.20        0.83      0.20 o
  -1   7  13       56.27       51.70      1.19 o
   0   7  13      108.84      105.00      1.96 o
   1   7  13        0.25        0.02      0.17 o
   2   7  13        0.03        0.40      0.19 o
  -2   8  13        3.83        5.89      0.45 o
  -1   8  13       13.55       12.06      0.61 o
   0   8  13       33.82       36.45      1.00 o
   1   8  13       48.38       45.70      1.15 o
   2   8  13        0.97        0.02      0.25 o
  -1   9  13        0.89        0.78      0.30 o
   0   9  13        4.37        4.09      0.43 o
   1   9  13        0.14        0.00      0.26 o
   0  10  13        3.74        2.92      0.63 o
  -2   0  14      189.60      165.14      3.09 o
   0   0  14        5.76        5.41      0.30 o
   2   0  14       20.57       19.11      1.03 o
  -3   1  14        5.11        4.90      0.44 o
  -2   1  14        4.08        2.96      0.28 o
  -1   1  14      101.87       97.46      1.40 o
   0   1  14      204.51      196.80      1.82 o
   1   1  14       10.15        9.77      0.44 o
   2   1  14        0.02        0.00      0.14 o
   3   1  14        0.27        0.15      0.29 o
  -3   2  14        8.62        9.17      0.50 o
  -2   2  14      149.02      134.08      1.90 o
  -1   2  14       83.39       86.10      1.15 o
   0   2  14      104.75      105.17      1.55 o
   1   2  14       85.27       89.19      1.32 o
   2   2  14        6.49        5.82      0.50 o
   3   2  14       30.68       24.85      1.19 o
  -3   3  14       26.96       27.17      0.81 o
  -2   3  14        2.42        1.24      0.21 o
  -1   3  14      294.20      301.69      2.88 o
   0   3  14       11.87       12.95      0.51 o
   1   3  14        8.53        8.98      0.43 o
   2   3  14       14.68       14.56      0.61 o
   3   3  14        0.19        0.14      0.24 o
  -3   4  14       13.84       16.21      0.80 o
  -2   4  14        3.12        2.81      0.28 o
  -1   4  14      436.18      428.24      3.92 o
   0   4  14        6.43        7.80      0.41 o
   1   4  14      177.24      183.84      2.10 o
   2   4  14       17.66       20.40      0.73 o
   3   4  14       24.49       25.28      1.37 o
  -3   5  14        3.35        4.03      0.70 o
  -2   5  14        4.48        4.09      0.35 o
  -1   5  14       84.90       87.36      1.53 o
   0   5  14        8.78       10.15      0.50 o
   1   5  14       15.72       15.17      0.48 o
   2   5  14        0.00        0.00      0.25 o
   3   5  14        3.99        3.59      0.65 o
  -2   6  14       27.10       31.27      0.72 o
  -1   6  14       34.97       37.60      0.96 o
   0   6  14       33.54       34.28      0.91 o
   1   6  14      221.78      216.57      2.99 o
   2   6  14        5.92        6.56      0.40 o
  -2   7  14        8.45        9.26      0.44 o
  -1   7  14       58.10       55.82      1.25 o
   0   7  14        1.39        1.06      0.25 o
   1   7  14        0.21        0.49      0.23 o
   2   7  14       66.32       73.03      1.41 o
  -2   8  14        7.35        9.01      0.92 o
  -1   8  14        0.01        0.12      0.21 o
   0   8  14        0.26        0.85      0.25 o
   1   8  14       16.83       16.32      0.73 o
   2   8  14        6.73        6.73      0.68 o
  -1   9  14        1.29        0.13      0.40 o
   0   9  14        4.79        4.40      0.70 o
   1   9  14        0.90        1.41      0.44 o
  -3   0  15        7.20        5.20      1.10 o
  -1   0  15        3.56        0.98      0.24 o
   1   0  15       42.02       42.10      1.48 o
   3   0  15        6.12        5.23      1.05 o
  -3   1  15       15.19       14.15      0.91 o
  -2   1  15        9.52        8.78      0.44 o
  -1   1  15      152.87      152.88      1.97 o
   0   1  15       65.47       66.99      0.98 o
   1   1  15        1.02        1.08      0.21 o
   2   1  15       23.08       22.01      0.85 o
   3   1  15        0.01        0.00      0.33 o
  -3   2  15       10.16        7.18      0.68 o
  -2   2  15        5.90        5.09      0.35 o
  -1   2  15      333.71      304.22      3.40 o
   0   2  15      127.14      123.56      1.79 o
   1   2  15        7.46        6.87      0.42 o
   2   2  15        3.36        2.06      0.34 o
   3   2  15        0.25        0.78      0.33 o
  -3   3  15       11.75       12.67      1.04 o
  -2   3  15        5.65        8.18      0.44 o
  -1   3  15       62.61       71.04      1.01 o
   0   3  15       36.62       38.12      0.86 o
   1   3  15      154.46      159.11      1.88 o
   2   3  15       59.59       61.05      1.32 o
   3   3  15        0.05        0.37      0.37 o
  -3   4  15        5.23        6.71      0.89 o
  -2   4  15        0.81        0.31      0.15 o
  -1   4  15        5.43        4.78      0.32 o
   0   4  15       72.23       73.96      1.34 o
   1   4  15        2.48        2.46      0.26 o
   2   4  15       65.52       66.81      1.42 o
   3   4  15        1.97        1.70      0.48 o
  -2   5  15        3.11        4.07      0.36 o
  -1   5  15        8.52        9.19      0.50 o
   0   5  15       96.00       95.77      1.63 o
   1   5  15        3.82        3.98      0.42 o
   2   5  15        5.10        4.30      0.43 o
  -2   6  15        4.06        5.71      0.38 o
  -1   6  15       33.91       30.74      0.89 o
   0   6  15       43.76       40.36      1.00 o
   1   6  15       26.84       28.74      0.90 o
   2   6  15        7.65        7.46      0.54 o
  -2   7  15       22.11       23.02      0.93 o
  -1   7  15        0.14        0.13      0.18 o
   0   7  15       18.61       17.81      0.68 o
   1   7  15       99.77       98.17      1.80 o
   2   7  15       16.51       17.20      0.79 o
  -1   8  15        3.12        3.38      0.47 o
   0   8  15        4.96        3.28      0.39 o
   1   8  15       56.81       58.94      1.69 o
   0   9  15        0.24        0.42      0.37 o
  -2   0  16        1.02        1.37      0.32 o
   0   0  16       30.05       32.91      1.00 o
   2   0  16        0.88        1.07      0.40 o
  -3   1  16       29.43       37.30      3.51 o
  -2   1  16        2.39        3.03      0.30 o
  -1   1  16       55.88       50.36      0.95 o
   0   1  16        2.10        3.29      0.34 o
   1   1  16       42.82       46.35      1.02 o
   2   1  16       29.63       32.53      1.03 o
   3   1  16        3.32        2.78      0.63 o
  -3   2  16       12.70       12.93      1.04 o
  -2   2  16       42.47       37.63      0.90 o
  -1   2  16       93.75       83.86      1.33 o
   0   2  16       34.40       38.76      0.87 o
   1   2  16       87.22       87.99      1.52 o
   2   2  16        0.24        0.02      0.22 o
   3   2  16        0.66        0.90      0.42 o
  -2   3  16        0.10        0.00      0.12 o
  -1   3  16       94.18       91.13      1.78 o
   0   3  16       45.09       46.98      1.00 o
   1   3  16       97.42      102.65      1.71 o
   2   3  16       43.41       46.67      1.29 o
  -2   4  16        2.91        2.69      0.30 o
  -1   4  16       13.67       12.54      0.51 o
   0   4  16       45.78       46.46      1.03 o
   1   4  16        5.19        4.57      0.57 o
   2   4  16        4.05        4.05      0.42 o
  -2   5  16       29.84       35.49      0.91 o
  -1   5  16       13.60       14.89      0.60 o
   0   5  16        0.64        0.70      0.19 o
   1   5  16       70.95       72.85      1.41 o
   2   5  16       37.60       36.54      1.05 o
  -2   6  16       13.40       21.04      1.47 o
  -1   6  16        0.40        0.27      0.19 o
   0   6  16       43.30       43.78      1.08 o
   1   6  16        2.37        3.43      0.38 o
   2   6  16        4.11        3.76      0.54 o
  -1   7  16        0.03        0.56      0.21 o
   0   7  16        1.43        1.04      0.30 o
   1   7  16        0.38        0.75      0.26 o
  -1   8  16        0.21        0.10      0.52 o
   0   8  16       16.10       16.28      1.11 o
   1   8  16       16.69       17.16      1.15 o
  -1   0  17        5.66        7.22      0.54 o
   1   0  17      152.49      150.26      3.44 o
  -2   1  17        0.86        0.38      0.15 o
  -1   1  17        3.58        3.84      0.30 o
   0   1  17      171.92      166.23      2.63 o
   1   1  17       97.06      104.25      1.91 o
   2   1  17       40.34       44.18      1.26 o
  -2   2  17       50.72       48.08      1.06 o
  -1   2  17        0.10        0.13      0.15 o
   0   2  17       55.15       56.99      1.11 o
   1   2  17       32.49       32.73      0.86 o
   2   2  17        0.07        0.21      0.29 o
  -2   3  17        0.57        0.33      0.18 o
  -1   3  17       37.47       34.93      1.02 o
   0   3  17      185.36      176.97      2.45 o
   1   3  17       30.32       29.95      1.12 o
   2   3  17        0.64        0.94      0.29 o
  -2   4  17        0.11        0.01      0.17 o
  -1   4  17        8.72       12.29      0.62 o
   0   4  17        6.85        7.20      0.83 o
   1   4  17       27.99       28.40      1.13 o
   2   4  17        3.13        2.54      0.35 o
  -2   5  17        3.14        3.60      0.60 o
  -1   5  17        0.07        0.43      0.19 o
   0   5  17       32.54       31.79      0.88 o
   1   5  17        3.46        3.51      0.35 o
   2   5  17        1.47        1.49      0.34 o
  -1   6  17       32.52       38.16      1.03 o
   0   6  17        4.41        5.40      0.48 o
   1   6  17       34.59       36.21      1.37 o
  -1   7  17      118.93      141.91      2.98 o
   0   7  17        2.13        2.85      0.40 o
   1   7  17       14.72       12.62      0.75 o
  -2   0  18       10.79       13.11      0.97 o
   0   0  18        0.41        0.00      0.31 o
   2   0  18        3.78        4.40      0.70 o
  -2   1  18        2.25        1.72      0.28 o
  -1   1  18       17.82       15.36      0.57 o
   0   1  18       84.43       85.82      3.57 o
   1   1  18       15.32       14.52      0.80 o
   2   1  18       10.53        9.65      0.67 o
  -2   2  18       15.31       12.93      0.61 o
  -1   2  18       49.76       50.03      1.25 o
   0   2  18        8.51        9.25      0.98 o
   1   2  18        2.55        3.09      0.36 o
   2   2  18       40.22       39.23      1.21 o
  -2   3  18       29.86       25.43      0.94 o
  -1   3  18        7.88        6.01      0.56 o
   0   3  18        1.52        1.97      0.26 o
   1   3  18        9.14       11.29      0.76 o
   2   3  18        2.01        2.06      0.50 o
  -2   4  18        0.08        0.35      0.41 o
  -1   4  18       11.52       13.48      0.78 o
   0   4  18       14.39       17.08      0.62 o
   1   4  18        4.84        7.45      0.75 o
   2   4  18        1.81        1.68      0.39 o
  -1   5  18       12.58       17.23      0.85 o
   0   5  18        7.72        5.81      0.43 o
   1   5  18        4.73        4.33      0.54 o
  -1   6  18       21.89       23.50      1.04 o
   0   6  18        0.00        0.32      0.22 o
   1   6  18        0.05        0.05      0.47 o
   0   7  18        9.95       11.26      0.99 o
  -1   0  19        6.93        5.85      0.63 o
   1   0  19       52.20       54.62      1.85 o
  -2   1  19       58.20       70.26      1.88 o
  -1   1  19        7.09        6.77      0.48 o
   0   1  19        6.11        6.49      0.94 o
   1   1  19        2.38        1.98      0.39 o
   2   1  19       45.31       47.45      1.55 o
  -2   2  19       92.49      108.31      2.58 o
  -1   2  19        3.65        4.93      0.50 o
   0   2  19       13.47       10.78      1.26 o
   1   2  19       92.21       94.82      2.70 o
   2   2  19       23.90       25.05      1.10 o
  -1   3  19        0.03        0.19      0.20 o
   0   3  19        5.77        5.34      0.45 o
   1   3  19        4.85        3.68      0.69 o
  -1   4  19        2.14        3.43      0.55 o
   0   4  19       12.50       12.62      0.58 o
   1   4  19        6.91        5.86      0.64 o
  -1   5  19        8.74       12.14      1.36 o
   0   5  19       38.87       46.76      1.25 o
   1   5  19        0.16        0.94      0.63 o
   0   6  19       36.84       44.31      1.70 o
  -1   1  20        4.11        5.05      0.54 o
   0   1  20       14.63       16.44      1.47 o
   1   1  20        3.31        3.23      0.59 o
  -1   2  20        3.47        1.73      0.44 o
   0   2  20        1.29        1.57      0.63 o
   1   2  20        3.20        1.97      0.48 o
  -1   3  20       15.97       11.62      0.94 o
   0   3  20       47.38       52.61      1.88 o
   1   3  20        0.17        0.37      0.37 o
   0   4  20       14.44       15.35      0.80 o
   0   2  21        4.64        4.71      0.94 o
 
